# Supplementary material for: Digital reconstruction of the mandible of an adult Lesothosaurus diagnosticus with insight into the tooth replacement process and diet
Source: PeerJ. 2017 Mar 1;5:e3054. doi: 10.7717/peerj.3054 (PMC5335715; doi:10.7717/peerj.3054)
Supplement: Supplemental Information 1 — NHMUK, The Natural History Museum, London BMNH, British Museum of Natural History, London MNHM, Muséum National d’Histoire Naturelle, Paris BPI, Bernard Price Institute of Palaeontology, Johannesburg, South Africa (now ESI –Evolutionary Studies Institute). NM, National Museum, Bloemfontein SAM, South African Museum (now Iziko Museum), Cape Town [file peerj-05-3054-s003.xlsx]

## Sheet: Sheet1
List of localities for Lesothosaurus diagnosticus and other ‘fabrosaur’ specimens (47 in total; most of them assessed by Knoll in person).
Locality name	GPS coordinate (approx. only)	Catalogue number of specimen
?	?	BP/1/5605
Bramleyshoek	28°25'23.45"S 28°30'4.60"E	SAM K 8029
Clarens Townlands	28°32'2.69"S 28°25'19.83"E	BP/1/5671
Dangershoek	30° 37' 00" S 27° 48' 00" E	SAM-PK-K1106
Dangershoek	30° 37' 00" S 27° 48' 00" E	SAM-PK-K1105
Dangershoek	30° 37' 00" S 27° 48' 00" E	SAM-PK-K1107
Emmaus 355	29° 3'24.42"S 27°31'24.00"E	SAM-PK-K08122
Evening Star 288	28°56'20.26"S 27°26'30.52"E	BP/1/5010
Landkloof 73	28°35'25.58"S 28° 3'5.62"E	BP/1/6581
Landkloof 73	28°35'25.58"S 28° 3'5.62"E	BP/1/6582
Landkloof 73	28°35'25.58"S 28° 3'5.62"E	BP/1/6583
Landkloof 73	28°35'25.58"S 28° 3'5.62"E	BP/1/6580
Likhoele	29°51'2.00"S 27°16'6.00"E	MNHN LES9
Likhoele	29°51'2.00"S 27°16'6.00"E	MNHN IG 23, 24, 25, 27 and 30
Likhoele	29°51'2.00"S 27°16'6.00"E	MNHN unregistered material
Likhoele	29°51'2.00"S 27°16'6.00"E	SAM-PK-K400
Likhoele	29°51'2.00"S 27°16'6.00"E	SAM-PK-K401
Likhoele	29°51'2.00"S 27°16'6.00"E	NHMUK RU B 10
Likhoele	29°51'2.00"S 27°16'6.00"E	NHMUK RU B 14
Likhoele	29°51'2.00"S 27°16'6.00"E	NHMUK RU B 15
Likhoele	29°51'2.00"S 27°16'6.00"E	NHMUK RU B 16
Likhoele	29°51'2.00"S 27°16'6.00"E	NHMUK RUB17
Lithipeng	30°18'39.8" S 27°42'20.78" E	NHMUK R 11003
Lithipeng	30°18'39.8" S 27°42'20.78" E	NHMUK R 11004
Litseng	30°19'32.65"S 27°45'16.91"E	NHMUK R 11956
Majuba Nek 10	30°34'12.99"S 27°30'54.52"E	SAM-PK-K00389
Masitise	30° 24' 00" S 27° 39' 00" E	MNHN LES 17
Masitise	30° 24' 00" S 27° 39' 00" E	MNHN LES 18
Matsepe	29°50'52.80"S 27°16'24.61"E	Ellenberger (1970)
Mequatling 459	28°59'14.84"S 27°21'57.93"E	BP/1/4885
Mequatling 459	28°59'14.84"S 27°21'57.93"E	BP/1/4887
Mequatling 459	28°59'14.84"S 27°21'57.93"E	BP/1/4981
near Fort Hartley	30°19'44.41"S 27°45'24.42"E	NHMUK C111
near Fort Hartley	30°19'44.41"S 27°45'24.42"E	NHMUK RU C 109
near Fort Hartley (twd Cutting Camp)	30°18'22.00"S 27°44'25.00"E	NHMUK RUB23
Newlands 42	29°13'29.57"S 27°21'9.83"E	BP/1/4945
Pokane	30° 21' 00" S 27° 45' 00" E (village 30° 21' 00" S 27° 45' 00" E)	NHMUK unregistered material
Pokane	30° 21' 00" S 27° 45' 00" E (village 30° 21' 00" S 27° 45' 00" E)	NHMUK R 11000
Pokane	30° 21' 00" S 27° 45' 00" E (village 30° 21' 00" S 27° 45' 00" E)	NHMUK R 11001
Pokane	30° 21' 00" S 27° 45' 00" E (village 30° 21' 00" S 27° 45' 00" E)	NHMUK R 11002
Sekake	29°59'30.92"S 28°21'24.79"E	SAM-PK-K00426
Spitskop	31°11'31.53"S 26°43'29.10"E	NM QR 3076
St Elmo 690	29° 7'30.00"S 27°22'30.00"E	BP/1/4949
St Michael's Mission	30°27'59.83"S 27°27'0.72"E	SAM K 1319
Thabana Morena	29°57'46.08"S 27°25'4.06"E	SAM-PK-K10491
Tsekong	29°51'11.96"S 27°16'17.77"E	NHMUK R 8501
Westbury 446 or Weltrevreden 160	28°45'9.41"S 27°41'21.77"E	BP/1/4731
